# Supplementary material for: Identification of shared biomarkers in obesity and non-alcoholic fatty liver disease: a comprehensive analysis of Mendelian randomization and transcriptomic data
Source: Front Nutr. 2026 Apr 29;13:1780686. doi: 10.3389/fnut.2026.1780686 (PMC13168074; doi:10.3389/fnut.2026.1780686)
Supplement: Supplementary Table 1 — The table of clinical sample information for the experiment. [file Table_1.xlsx]

## Sheet: Sheet1
Serial Number	Gender	Age	BMI	ALT	AST	Creatinine	Urea	Ultrasound	Alcohol consumption history
01	Woman	36	41.7	62.8	57.5	74.1	4.6	Moderate to severe fatty liver	Deny
02	Woman	38	43.2	63.8	43.7	70.3	6.3	Mild fatty liver	Deny
03	Woman	30	42.9	49.4	32.1	64.9	3.8	Mild to moderate fatty liver	Deny
04	Man	27	42.4	39.1	25.8	82.2	6.2	Moderate to severe fatty liver	Deny
05	Man	30	46.6	137.8	77.6	79.1	4.1	Moderate fatty liver	Deny
06	Woman	45	22.7	9.8	32.7	79.5	4.1	No abnormalities observed.	Deny
07	Woman	70	23.5	25.1	31.9	75.1	8.2	No abnormalities observed.	Deny
08	Woman	35	22.5	28	15.9	76.9	4.1	No abnormalities observed.	Deny
09	Man	21	21.5	15.1	21	75.6	5.2	No abnormalities observed.	Deny
10	Woman	59	23.5	9.6	26	57.1	4.7	No abnormalities observed.	Deny
