# Supplementary material for: Identification of shared biomarkers in obesity and non-alcoholic fatty liver disease: a comprehensive analysis of Mendelian randomization and transcriptomic data
Source: Front Nutr. 2026 Apr 29;13:1780686. doi: 10.3389/fnut.2026.1780686 (PMC13168074; doi:10.3389/fnut.2026.1780686)
Supplement: Supplementary Table 2 — Primer sequences used for qt-PCR. [file Table_2.xlsx]

## Sheet: Sheet1
Primer	Sequence
IRS2 F	TCTCAGGAAAAGCAGCGAGG
IRS2 R	TCACGTCGATGGCGATGTAG
NCAPH F	TCCTCTCCTTCAGAGCGTGT
NCAPH R	GGCCAATAAGCGAGGTGAGT
Reference gene-GAPDH F	CGAAGGTGGAGTCAACGGATTT
Reference gene-GAPDH R	ATGGGTGGAATCATATTGGAAC
