# Supplementary material for: Identification of shared biomarkers in obesity and non-alcoholic fatty liver disease: a comprehensive analysis of Mendelian randomization and transcriptomic data
Source: Front Nutr. 2026 Apr 29;13:1780686. doi: 10.3389/fnut.2026.1780686 (PMC13168074; doi:10.3389/fnut.2026.1780686)
Supplement: Supplementary Table 3 — Reaction system components for qRT-PCR. [file Table_3.xlsx]

## Sheet: Sheet1
	Component	Volume
	cDNA	3ul
	2xUniversal Blue SYBR Green qPCR Master Mix	5ul
	Forward primer (10µM)	1ul
	Reverse primer (10µM)	1ul
