# Supplementary material for: Identification of shared biomarkers in obesity and non-alcoholic fatty liver disease: a comprehensive analysis of Mendelian randomization and transcriptomic data
Source: Front Nutr. 2026 Apr 29;13:1780686. doi: 10.3389/fnut.2026.1780686 (PMC13168074; doi:10.3389/fnut.2026.1780686)
Supplement: Supplementary Table 4 — Thermal cycling conditions for qRT-PCR. [file Table_4.xlsx]

## Sheet: Sheet1
	Temperature	Time
Initial denaturation	95℃	1min
Denaturation	95℃	20s
Annealing	55℃	20s
Extension	72℃	30s
